# Supplementary material for: Small Molecular Drug Screening Based on Clinical Therapeutic Effect
Source: Molecules. 2022 Jul 27;27(15):4807. doi: 10.3390/molecules27154807 (PMC9369618; doi:10.3390/molecules27154807)
Supplement: Supplementary file 1 [file molecules-27-04807-s001.zip]

Archive with 1 entries (1 files):
- molecules-1811241-supplementary.pdf
